# Supplementary material for: Lipidomic assessment of the impact of Nannochloropsis oceanica microalga lipid extract on human skin keratinocytes exposed to chronic UVB radiation
Source: Sci Rep. 2023 Dec 15;13:22302. doi: 10.1038/s41598-023-49827-2 (PMC10724133; doi:10.1038/s41598-023-49827-2)
Supplement: Supplementary file 2 — Supplementary Table S2. [file 41598_2023_49827_MOESM2_ESM.csv]

Name	1K1	1K2	1K3	1K4	1K5	1K6	2K1	2K2	2K3	2K4	2K5	2K6	3K1	3K2	3K3	3K4	3K5	3K6	4K1	4K2	4K3	4K4	4K5	4K6
Label	Control	Control	Control	Control	Control	Control	Algae	Algae	Algae	Algae	Algae	Algae	UVB	UVB	UVB	UVB	UVB	UVB	UVB+Algae	UVB+Algae	UVB+Algae	UVB+Algae	UVB+Algae	UVB+Algae
PC(34:1)	1.446332689	1.438329792	1.629386767	1.496521575	1.446411495	1.45411583	1.40301915	1.165069863	1.451625928	1.087742949	1.580505164	1.410492355	4.273577231	4.587073992	3.991134222	4.228929054	3.923541738	4.478418999	3.8022771	3.964986847	3.046270926	4.124289196	3.950239136	3.588473128
PC(36:2)	0.733742955	0.746283505	0.868120674	0.832014542	0.720831283	0.773635345	0.691998032	0.484009822	0.79873396	0.664280758	0.833395847	0.742689931	2.348564279	1.867646007	1.846335303	1.81597131	1.721259117	1.897858391	1.536715275	1.532473847	1.569813956	1.580443556	1.43041606	1.562409963
PC(32:1)	0.879495805	0.857457121	0.993695936	0.938606085	0.874488023	0.899066926	0.856998263	0.699430621	0.919833964	0.926576696	0.973822017	0.881085587	1.789960761	2.434812993	2.440193324	2.029156745	2.437187751	2.354455535	1.763111749	1.766175431	1.626495182	2.115581959	1.828696841	2.120256864
PC(30:0)	0.655584124	0.63481185	0.774880311	0.68063041	0.616990523	0.640882326	0.549121566	0.432130036	0.605761065	0.525403968	0.689643477	0.57038527	1.375927799	1.627085475	1.61579147	1.382108657	1.575693288	1.453025111	1.221784053	1.374244708	1.372414556	1.438343562	1.451718682	1.428359662
PC(32:0)	0.486399926	0.496075011	0.477928348	0.52947671	0.501441565	0.504523737	0.46132624	0.430119464	0.487118574	0.359572259	0.43969408	0.464161838	1.580864841	1.988323848	1.588910153	1.832382446	1.547822601	1.895465709	1.675204752	1.650309517	1.067591911	1.817769846	1.631526893	1.452616969
PC(34:2)	0.575008472	0.581509095	0.536708702	0.630286513	0.560395087	0.591881344	0.543583234	0.432851324	0.611377918	0.451771868	0.520607441	0.574124903	1.753622402	1.270200078	1.522575815	1.143237708	1.488530534	1.223844669	1.071086707	1.089764141	0.976995851	1.190036339	1.059437787	1.426484362
PC(36:1)	0.538358325	0.566329017	0.388274841	0.581081874	0.551794189	0.592943954	0.529722421	0.409060352	0.557838599	0.35110846	0.372743847	0.569226196	1.272862202	1.191417818	1.325066823	1.051131695	1.297920564	1.162495841	0.841839694	0.921358812	0.84958707	0.954193292	0.860170226	1.061231297
PC(34:0)	0.275808398	0.263490724	0.321146049	0.286729125	0.268906852	0.277427769	0.260839647	0.206632049	0.278127251	0.216988934	0.311511667	0.269104936	0.894965427	0.965027574	0.856828305	0.93488675	0.832014162	0.956369993	0.840567064	0.902181667	0.682540592	0.867667015	0.86451458	0.770383849
PC(38:1)	0.344241142	0.346573027	0.388139395	0.370445711	0.355061644	0.382912625	0.25546151	0.202371595	0.272392668	0.212514936	0.305088746	0.263556381	0.811776933	0.919989495	0.883102068	0.777897068	0.867166403	0.866128712	0.675906121	0.620622556	0.656562052	0.799368652	0.80597985	0.767317576
PC(38:5)	0.323106698	0.306612847	0.278044313	0.336014427	0.316561668	0.332371847	0.297567968	0.231701429	0.315853561	0.226785028	0.261361654	0.312429536	0.933991727	0.613724108	0.76669668	0.565455389	0.716913171	0.569463822	0.474228586	0.489866676	0.505905339	0.514709952	0.481850251	0.643002948
PCp(34:0)	0.107828213	0.106027549	0.093262582	0.102265084	0.09297202	0.103257192	0.09483146	0.093811882	0.104310385	0.111835892	0.095127833	0.105322336	0.286787466	0.328020143	0.31366818	0.2730366	0.299822234	0.302381024	0.222797866	0.317489746	0.290915856	0.267664436	0.286757139	0.255953238
PC(36:3)	0.201688618	0.204952729	0.221840029	0.233515523	0.217152864	0.216781363	0.22366745	0.170719587	0.240520989	0.223856182	0.228495229	0.223284804	0.554631107	0.51567872	0.620502908	0.528032525	0.586790006	0.517464342	0.422895383	0.414897475	0.391011628	0.413001356	0.41471856	0.496953884
PC(38:6)	0.150520249	0.145568506	0.159852279	0.157818563	0.155316345	0.152428989	0.161528999	0.138292644	0.164131306	0.128923585	0.16624637	0.158526149	0.292654179	0.407901488	0.422348724	0.376599807	0.366610082	0.414636822	0.315841705	0.356083758	0.250222521	0.342093383	0.346374694	0.354209797
PCo(32:0)	0.079895194	0.075483351	0.066718796	0.075890207	0.076415035	0.082533552	0.073358433	0.058083071	0.072854599	0.078973478	0.064050044	0.07923221	0.247238631	0.216139977	0.221664222	0.229828262	0.202734432	0.266426127	0.217060026	0.209644843	0.247603511	0.204132202	0.243889116	0.209349543
PC(36:4)	0.136799463	0.139597029	0.138510961	0.136191069	0.129679739	0.135232713	0.125789347	0.123076352	0.132105337	0.112228981	0.134355632	0.131175732	0.289620432	0.350956778	0.338932211	0.324312264	0.31986293	0.333887661	0.291592758	0.293720128	0.247249921	0.315549141	0.26542745	0.304737716
PC(38:2)	0.116199359	0.115168022	0.101504814	0.130473179	0.133423015	0.131197493	0.132088785	0.108545106	0.129168447	0.083056377	0.100489766	0.129885518	0.253242207	0.344255031	0.260799516	0.327140762	0.252282434	0.331754769	0.321324925	0.254556334	0.264578857	0.338134944	0.23250578	0.256163079
PCp(32:0)	0.1453287	0.126923803	0.146323298	0.149739394	0.129914923	0.152160629	0.122120028	0.09226047	0.140755031	0.119416765	0.1375439	0.143030991	0.371600262	0.306651744	0.387504653	0.269401892	0.351625091	0.272597144	0.30675445	0.31137695	0.262228308	0.310467855	0.327177923	0.392326935
PC(40:7)	0.089269718	0.086794732	0.09088389	0.090199644	0.088568698	0.08625743	0.084140263	0.072444336	0.085689662	0.077467083	0.086339695	0.081944559	0.225487746	0.285310791	0.26166893	0.233836403	0.267130674	0.267994787	0.210244909	0.306629204	0.202104004	0.256526104	0.309518466	0.23526944
PCp(36:6)	0.115334282	0.11258725	0.120301371	0.107726589	0.114245606	0.119702892	0.110818238	0.082359993	0.104494791	0.105070956	0.11669233	0.116111805	0.266348097	0.272516018	0.26878302	0.270994946	0.252717975	0.274093223	0.239559529	0.306663054	0.173328495	0.240904161	0.286160786	0.237604192
PC(38:4)	0.083300548	0.074633977	0.080475973	0.079112718	0.078998724	0.092896723	0.07741875	0.093861565	0.077530463	0.080548942	0.078866453	0.091038788	0.360772659	0.334831424	0.282639587	0.361547703	0.280972868	0.367664918	0.322339866	0.281823732	0.270676448	0.298520816	0.2955936	0.251988892
PCp(34:5)	0.073262332	0.064031557	0.06990564	0.064740034	0.071013194	0.071983629	0.068882798	0.069813879	0.062797833	0.054745468	0.067808471	0.06982412	0.300313769	0.328411796	0.229990379	0.25501163	0.219208113	0.319288208	0.254331597	0.329386234	0.165926616	0.327536032	0.295280079	0.229377073
PC(32:2)	0.13381845	0.129934029	0.147940922	0.138119132	0.123594902	0.125580623	0.121123004	0.095135844	0.135356749	0.122428833	0.144982104	0.123069011	0.36704264	0.29646527	0.298044104	0.252073634	0.304403814	0.267244034	0.234260432	0.264236243	0.206553665	0.275515059	0.251032353	0.276982323
PC(40:6)	0.054698714	0.057522459	0.055773688	0.065505668	0.047818229	0.058463479	0.0459055	0.046059344	0.062885441	0.064194752	0.07274274	0.056124939	0.177475941	0.163408716	0.225254939	0.190942664	0.194429192	0.18044339	0.180334739	0.263716787	0.19856902	0.154330454	0.237111383	0.212740778
PCo(30:0)	0.096005378	0.096123572	0.098529968	0.095968908	0.090329425	0.093554239	0.087619543	0.055334244	0.093089841	0.060705378	0.095574069	0.090747612	0.309195932	0.189269037	0.30162965	0.180300492	0.286911855	0.196440048	0.159385632	0.141816468	0.168465141	0.16731383	0.142212082	0.266640611
PC(38:3)	0.086970265	0.095112176	0.093704541	0.09771476	0.08966775	0.092093643	0.087874395	0.091379729	0.095760465	0.079615081	0.09183045	0.09025177	0.297967302	0.28925739	0.301459496	0.290022669	0.318335891	0.294497042	0.247614911	0.292333741	0.181655594	0.246961533	0.275772858	0.257379415
PC(30:1)	0.083626476	0.078371636	0.089588428	0.088162485	0.080142931	0.089088736	0.077738643	0.060650607	0.085517611	0.078658987	0.086900776	0.086416074	0.259863332	0.2261592	0.228686729	0.221525352	0.224967317	0.230141831	0.192480919	0.210985089	0.131131788	0.196507216	0.22177757	0.198703354
PCp(42:8)	0.051352466	0.054592254	0.054849768	0.049399523	0.052964276	0.055960542	0.055082848	0.053389959	0.051375504	0.050766255	0.057043759	0.058198964	0.120783479	0.174536645	0.141740591	0.157544352	0.159533411	0.186824907	0.141649875	0.147311402	0.135427559	0.156927836	0.110668014	0.127440541
PCp(38:5)	0.064024771	0.054859129	0.056948196	0.057230424	0.051493679	0.052709808	0.048918995	0.044774488	0.054368902	0.049965439	0.054100786	0.050074318	0.210580893	0.162619952	0.15440828	0.158588793	0.184820378	0.161450838	0.14738185	0.181349656	0.15819165	0.15112814	0.140676663	0.143496762
PCp(34:1)	0.044990005	0.041972831	0.04307515	0.044150406	0.041244793	0.045860779	0.042482137	0.040096419	0.045474918	0.040074269	0.044367405	0.047236603	0.131554395	0.139023567	0.117273726	0.103006841	0.114320205	0.126391086	0.102732156	0.130216423	0.14135277	0.138652836	0.117212443	0.116960993
PC(36:5)	0.042982202	0.042929615	0.049831255	0.050532162	0.044771474	0.046956951	0.043876045	0.044158773	0.049521518	0.040597493	0.04883463	0.046017812	0.190153589	0.167008163	0.152527815	0.127996007	0.152531078	0.149827419	0.126687604	0.17365736	0.106624248	0.165300969	0.146947126	0.150968639
PC(40:5)	0.060487288	0.064896345	0.061423459	0.067597685	0.061936721	0.066282343	0.065652924	0.057276086	0.071653546	0.055706361	0.065108866	0.070259283	0.251985254	0.23206077	0.229072752	0.199502213	0.212174321	0.224240418	0.179374657	0.227965022	0.127700525	0.208648419	0.227443527	0.205961858
PCp(38:7)	0.075222921	0.07922494	0.061463012	0.085262127	0.073144953	0.074967739	0.074607852	0.080955615	0.08696737	0.055608636	0.062692272	0.076467094	0.151665017	0.212197455	0.17509626	0.230983056	0.189543866	0.219593016	0.195462994	0.172682644	0.0913806	0.179566199	0.171047795	0.148170348
PCp(40:8)	0.05531654	0.054524152	0.047158046	0.05192672	0.05079485	0.0510652	0.049271005	0.043501404	0.050368919	0.035503036	0.045743304	0.049533244	0.11476692	0.146656449	0.117311211	0.12404516	0.096189251	0.160048062	0.11153038	0.154586396	0.067613927	0.131860446	0.146622681	0.105475813
PCp(44:9)	0.050124363	0.050421556	0.046305792	0.053908976	0.046713281	0.05257131	0.044377617	0.030755507	0.051213527	0.040648662	0.043990502	0.049942744	0.162829103	0.153950553	0.152494137	0.143313507	0.129943413	0.154010295	0.127771956	0.142548363	0.081487939	0.13725547	0.145579986	0.135956997
PCp(36:4)	0.024244148	0.026923114	0.029276918	0.026573869	0.022583901	0.027936547	0.021003028	0.018613327	0.024713698	0.020666174	0.027227534	0.025980989	0.095279724	0.08247618	0.086892327	0.076768034	0.083861789	0.088214652	0.071923117	0.102042313	0.066657109	0.077271015	0.086693037	0.081408454
PCp(34:4)	0.028751281	0.030162123	0.021530604	0.028281223	0.027046128	0.027847992	0.026234744	0.017952061	0.027432786	0.021076137	0.020884686	0.027012552	0.082799937	0.062977734	0.136345163	0.086073224	0.137687805	0.07101927	0.078690052	0.063803366	0.043420846	0.057575644	0.062234464	0.12464978
PCp(30:0)	0.031440452	0.033310622	0.034679816	0.029004217	0.033441238	0.031246657	0.031769176	0.03725605	0.027554006	0.038668573	0.042445825	0.029684324	0.101629557	0.11685965	0.101038644	0.097102598	0.117759668	0.102741291	0.078502056	0.079785002	0.065853226	0.094474535	0.127459312	0.08168413
LPC(18:1)	0.082713594	0.074519147	0.11160422	0.081842801	0.088722156	0.085081863	0.021722235	0.093158263	0.086849273	0.013993068	0.117184431	0.047444295	3.431267488	5.030590032	5.034251968	4.578919944	5.682560056	4.44814468	1.00166808	0.885049956	2.491405848	2.450599824	1.000939464	0.911070396
LPC(16:0)	0.074710482	0.088416483	0.111466168	0.094355943	0.091681988	0.086074322	0.046994668	0.096266087	0.078446006	0.04055214	0.117039476	0.06777605	4.09439476	6.011913864	5.758780112	5.1064374	5.897372624	6.059328032	1.215695424	1.279141968	2.630271972	2.417299476	1.269132696	1.077983952
LPC(16:1)	0.074956433	0.029120618	0.039346104	0.038273968	0.043461507	0.091263821	0.050975457	0.0538577	0.152844826	0.078264145	0.078887347	0.07307789	3.094785085	4.245590088	4.22197572	3.455381202	4.283076265	5.313126245	0.708883375	0.598228862	0.608123198	1.161697023	0.799807288	1.32630182
SM(d34:1)	1.813165178	1.805518261	1.825704204	1.985927776	1.900183625	1.832679396	1.36813221	0.990734626	1.429867999	1.319529165	1.314507027	1.197982175	0.565677373	0.680843232	0.64340609	0.553297333	0.619186942	0.669857804	0.151234604	0.18609715	0.149761133	0.245729593	0.150849703	0.175864331
SM(d42:2)	0.848579911	0.873326916	0.79752624	0.916652847	0.860411838	0.909586792	0.619496523	0.434523652	0.65999005	0.65490249	0.574218892	0.48270444	0.350096248	0.398494571	0.329993968	0.362106582	0.319169961	0.392064847	0.105010909	0.115563425	0.113698806	0.149861245	0.09518004	0.095698251
SM(d34:0)	0.621058518	0.635201436	0.661910309	0.644060542	0.589421241	0.634477785	0.424383293	0.433846056	0.463723591	0.456824006	0.476575423	0.347885086	0.203526566	0.319888886	0.229036941	0.271709412	0.224520111	0.314727468	0.074267239	0.087436296	0.086025508	0.055630595	0.055473379	0.06260343
SM(d40:1)	0.189065378	0.178573145	0.195416517	0.203714557	0.181937076	0.177940939	0.130994695	0.112018815	0.146674481	0.128117476	0.140699892	0.110933893	0.063328517	0.122629351	0.088464549	0.093532593	0.078096107	0.120650722	0.024318474	0.031883631	0.031369188	0.016465414	0.013649111	0.023000783
SM(d34:2)	0.130527606	0.140301397	0.146154527	0.153268289	0.129927582	0.149166506	0.093547859	0.065958578	0.110353168	0.107399884	0.10523126	0.072139202	0.059410196	0.075966176	0.062119026	0.06882571	0.058539152	0.074740459	0.018582942	0.020510868	0.020179924	0.016040753	0.011191108	0.016772137
SM(d40:2)	0.277079153	0.275315361	0.317627916	0.299487647	0.276125908	0.282620909	0.198810654	0.147390182	0.215631106	0.203487055	0.2286921	0.183671345	0.080213098	0.10128753	0.101276864	0.080475037	0.086938149	0.099653252	0.02226476	0.028022883	0.027570733	0.037478459	0.022362849	0.028019932
SM(d36:1)	0.154570919	0.146823016	0.150651457	0.160147236	0.149979622	0.140452691	0.107985328	0.076426616	0.11530601	0.101125937	0.108469049	0.084378868	0.040102735	0.040451647	0.045755262	0.03998237	0.039757274	0.039798958	0.010128867	0.010247751	0.010082403	0.017149151	0.010629133	0.011591333
SM(d36:2)	0.127854911	0.12278643	0.167946372	0.149481771	0.124642799	0.127971093	0.089742815	0.075438964	0.107626875	0.092139187	0.120921388	0.077166405	0.043761682	0.071917276	0.066939878	0.065376385	0.06537413	0.070756888	0.019394994	0.021335459	0.02099121	0.012982632	0.01219843	0.01985883
SM(d42:3)	0.079068243	0.080826456	0.081754814	0.091353621	0.082382464	0.08374929	0.059315374	0.050138709	0.065774607	0.060299488	0.087663466	0.057207618	0.033876506	0.037098714	0.037908773	0.034647204	0.037578157	0.036500125	0.009354745	0.010016653	0.009855034	0.009146657	0.008182443	0.010235369
SM(d38:1)	0.032444536	0.03432247	0.039874032	0.03598815	0.039395903	0.035444709	0.02836505	0.018635937	0.025911468	0.025520191	0.028709303	0.022740061	0.011532787	0.01464047	0.01526342	0.015831751	0.01499807	0.014404246	0.00443289	0.004099332	0.004033189	0.00322918	0.002221339	0.004273758
SM(d40:0)	0.134430951	0.122575323	0.12121991	0.136649332	0.123909821	0.139918949	0.089215071	0.08093618	0.098387519	0.100741643	0.087278335	0.070349609	0.041239819	0.061775909	0.045644072	0.054599698	0.043834588	0.060779153	0.014923917	0.016885415	0.016612968	0.011272217	0.011030829	0.012476046
SM(d41:2)	0.029975962	0.030954097	0.030107891	0.031969257	0.027608582	0.028808812	0.019878179	0.020423364	0.023017865	0.020742344	0.021677681	0.021183775	0.012899979	0.016703362	0.017641978	0.013862401	0.01533398	0.016433853	0.00392768	0.004732619	0.004656258	0.003654994	0.003424244	0.00499856
SM(d36:0)	0.085835714	0.078377607	0.09685123	0.086600615	0.081034426	0.08620718	0.058344787	0.04301377	0.062352443	0.062069169	0.069732886	0.044190601	0.033598766	0.035377835	0.03274285	0.029224151	0.030712491	0.034807012	0.008475004	0.010259572	0.010094034	0.009743642	0.006703941	0.009495427
LPE(18:1)	1.142622805	1.262716811	1.459460131	1.317313116	1.261833751	1.281518768	1.441442105	1.12851635	1.265697549	1.246255556	1.247127715	1.529973926	1.63977782	1.696877524	1.56552934	1.728069853	1.540683614	1.842663786	1.753392861	1.681098284	2.808749842	0.828311938	1.164551158	1.935438235
LPE(18:0)	2.058214431	1.947921824	2.482197819	2.411602239	1.8644168	2.204314285	1.78718243	1.48191439	1.587106285	1.342380096	1.402503714	1.589731789	1.832848429	1.468542047	1.218519058	1.211837457	1.118604843	1.542328109	1.45003768	2.671368326	2.348401949	1.136323884	2.181089631	1.442086574
PE(36:2)	9.275122073	9.415638777	9.113149679	9.738876045	9.49809972	9.645891463	11.33541267	9.460624515	9.838809292	9.688061714	9.603951552	7.69022178	23.56499401	20.69550096	21.78948976	23.36404924	22.22466955	21.97468434	25.49370302	28.14578216	27.03200777	25.808617	27.57104299	27.33593761
PE(34:1)	4.668558693	4.845498567	4.75160147	4.869827418	5.003509524	4.944570576	4.954149514	4.808615454	5.092907693	5.15361481	4.990863524	3.506339906	14.56271418	12.50515646	15.46949028	13.33774512	15.10202582	13.15109996	18.71808324	17.32282116	17.57361506	16.5780662	17.62088416	16.1386716
PE(36:4)	2.893421819	2.931012348	3.087710609	2.952210869	2.924938723	2.995911244	3.211219033	3.009158691	3.115747694	3.041936272	3.048252842	2.615305057	8.140177932	8.243997652	5.520045564	8.606002572	5.159086256	8.757065704	9.6448565	10.00903427	9.357034764	10.19775762	10.09382063	10.67144319
PE(36:1)	4.691085176	4.566285059	4.511630292	4.889329804	4.589257884	4.773210674	5.00316508	4.503441769	4.582282247	4.405687569	4.383633657	3.071725963	10.04104152	9.440221932	9.592183732	10.35014159	9.04023414	10.222011	10.16771476	12.2538531	11.98480906	10.43544401	10.64350401	10.97115009
PE(34:2)	2.592748233	2.648693479	2.968102482	2.771459259	2.664752534	2.763794002	2.879059408	2.514965786	2.680880182	2.584809958	2.569232675	2.791269523	7.89512818	8.474862628	7.734683884	8.538111232	8.4165095	7.475635696	9.20427382	10.59163969	10.26391642	8.931306132	14.15520253	10.16035237
PEo(34:2)	2.248037667	2.374897086	2.581289303	2.293274487	2.339086757	2.318877375	2.55547641	2.22555729	2.295688601	2.315695889	2.351148115	2.558550998	4.766228872	5.685544652	4.582534088	6.993356048	4.643699752	6.246838444	7.2699142	7.183484564	7.403857672	6.047829292	9.621163204	8.042359456
PEo(36:5)	2.043752856	2.172491957	2.141265656	2.134657403	2.197202168	2.328670723	2.294789716	1.921127685	2.18895048	2.065370038	2.042142439	2.050801835	5.99647328	4.850995416	8.49727094	5.2843778	8.462661448	5.369587232	13.43197074	10.00865008	10.1240349	10.84607206	9.29608534	9.86565936
PEo(38:7)	2.06022873	2.094295263	2.07092478	2.110088433	2.139768383	2.350674912	2.252378541	1.957217294	2.233141167	2.032779963	1.989580499	1.642970651	6.72022734	5.462008948	6.500497992	6.524210568	7.063920452	5.590869248	7.020537832	8.245493884	8.187913336	7.330539708	4.098455284	7.046147416
PE(38:4)	1.165758831	1.251614306	1.1089168	1.208627329	1.124487312	1.167335394	1.086738464	1.142443654	1.143988686	1.101997566	1.22658202	0.957344577	4.637904932	2.851452332	4.99707304	3.229201812	4.636934224	3.041077512	5.546751076	9.253664124	9.360584468	6.102448344	7.360074476	7.584414012
PEo(38:6)	1.058008952	1.110039931	1.170970081	1.054421596	1.099039846	1.135436918	1.135840978	1.026268683	1.10137381	1.066068651	1.076738733	1.113882565	3.248289836	2.631738196	4.396624448	3.222497348	4.41607506	3.024199616	5.49578056	5.14711466	4.436189912	6.182457144	7.060362296	5.228121684
PE(40:6)	0.677641893	0.712809267	0.740295163	0.686056349	0.703265699	0.723478566	0.72548926	0.664089055	0.709008994	0.689200385	0.698553081	0.659209105	2.81150144	1.711217816	2.597212036	1.938951728	2.955171632	1.844151532	3.890682324	4.385101808	4.594955156	4.139827772	4.105686716	3.907352556
PEo(40:7)	0.372509259	0.353385041	0.458599713	0.38924128	0.406574939	0.38338603	0.440255725	0.357608889	0.368050588	0.390311942	0.339249639	0.322213289	1.088585856	1.941183332	0.811946224	2.157711832	0.94510678	2.066665792	1.055530088	1.656121544	1.599982156	1.251883092	1.415161612	1.20502538
PEo(38:5)	0.645665824	0.688328685	0.629932957	0.677763352	0.651522567	0.685888311	0.602034968	0.626295849	0.665311661	0.63197689	0.667678825	0.669032762	2.063216488	2.07101058	2.408374976	2.2244508	2.37770708	2.091572288	3.227222468	3.916619436	3.712382136	3.39748766	3.308710092	2.980764068
PE(32:1)	0.527917074	0.573807633	0.56380308	0.54722063	0.598169229	0.542396804	0.544527019	0.517358733	0.531548868	0.586205845	0.562331481	0.529812784	2.250087104	1.681455012	2.167495884	1.91438252	2.280770432	1.62633312	2.579320104	3.599072964	3.803729016	2.50530354	2.657603656	2.2781152
PEo(36:3)	0.639494098	0.681212903	0.771134749	0.647862164	0.729455082	0.675834546	0.748000706	0.620309275	0.65555951	0.70757143	0.660776516	0.848236267	1.508677072	1.61802178	1.256104504	1.730977944	1.324035652	1.722553624	2.269642272	2.26604752	2.258732824	1.781972456	2.701152176	2.025244192
PE(38:5)	0.405128031	0.373395069	0.464110339	0.425989615	0.448430943	0.479832971	0.394674753	0.421333152	0.49902629	0.46636818	0.388330872	0.460726233	1.177871764	0.942149244	1.7529281	1.238392592	1.889476352	1.215472904	2.06845516	2.56883352	2.465298272	2.127273472	3.27788868	2.26130326
PEo(40:8)	0.294450241	0.291969169	0.227353444	0.300919916	0.284833666	0.322314998	0.305985771	0.279727729	0.306199248	0.270591983	0.27737071	0.246873548	0.9938034	0.94678906	0.7843047	0.966333048	0.82838984	0.91471136	1.035282204	1.045533132	1.707849856	0.785961504	1.039820484	1.27555962
PE(40:5)	0.576084403	0.570186956	0.609101964	0.522556256	0.519483806	0.569486563	0.627375023	0.593366935	0.58657116	0.53506832	0.587292565	0.6790861	1.206405896	0.938113736	1.135237392	1.350141752	1.092489668	1.092932004	1.396341992	1.498012684	1.235906936	1.244719048	1.545187924	1.660674352
PE(38:6)	0.202277538	0.236855491	0.21791642	0.227408467	0.233818696	0.23449295	0.213558091	0.198231987	0.229803091	0.229142322	0.232118381	0.207714188	0.666118344	0.570516088	1.056792416	0.717889708	1.161283392	0.605494504	0.720990516	0.739748748	0.71313496	0.639052608	0.832647928	0.897362136
PEo(32:1)	0.379720045	0.359224649	0.323958416	0.397027755	0.325661665	0.332059937	0.44939592	0.402503248	0.351983533	0.345201365	0.380778127	0.277942139	1.296677388	0.764460296	1.513410168	0.8126409	1.396143172	0.906386476	2.570689896	2.373982352	3.693054904	2.193374668	2.197112544	2.550789852
PEo(36:2)	0.358372146	0.390296187	0.366511874	0.382224931	0.415854686	0.412149051	0.475842112	0.365539589	0.420392032	0.42417178	0.39810211	0.330456409	0.756642692	0.796206716	0.779684372	0.991547484	0.739785484	0.954544544	1.28104334	1.491926228	1.554959672	1.142679936	1.533006244	1.120448656
PEo(32:2)	0.261024053	0.258877686	0.260779011	0.183367136	0.244181435	0.250406199	0.252955641	0.253193332	0.242894013	0.236855992	0.251111355	0.206966004	0.969469488	0.751079552	1.141812292	0.829315352	1.116924536	0.726682128	1.313084132	2.453977112	2.561913216	1.300403044	1.074889912	1.353712652
PE(34:0)	0.264451614	0.250713764	0.269303004	0.276260873	0.311704829	0.300485834	0.350837854	0.251229033	0.285461542	0.296119588	0.238178076	0.322888743	0.702149184	0.590211996	1.045697944	0.611193756	1.0191324	0.61428964	1.244380552	1.404633004	2.444757204	0.907030632	0.643557528	0.727320572
PEo(36:4)	0.181984555	0.180163269	0.21732766	0.184244503	0.214278861	0.20436086	0.202114724	0.169245636	0.190055599	0.199279341	0.16755184	0.139813352	0.938942204	0.486211256	0.984518192	0.58895372	1.008003276	0.544777992	2.410957376	2.7107621	2.425434304	2.4531909	3.614898908	2.724413076
PI(40:3)	23.13938518	23.85050574	23.09662774	24.90289597	24.44410925	24.17675488	23.95522707	23.69321978	22.67659748	32.43469519	19.34873599	20.12340601	23.17274824	22.91709162	21.81671744	22.30932952	21.38032	23.98664114	23.1257205	19.14957019	15.81010202	16.08311313	22.6631392	23.64788928
PI(36:1)	3.866525813	4.058900093	3.323562893	3.810822893	4.126356559	3.996788646	3.672457338	3.557141895	3.441207973	4.737970975	2.75323392	2.936373723	3.826367124	3.296940646	3.665137302	3.787893616	3.808660302	3.740029296	4.36151339	5.658777116	3.133340086	4.553376878	4.53230576	4.507593402
PI(38:4)	2.477486218	2.54509127	2.910521896	2.621876593	2.510937916	2.514283721	2.310062883	2.313141023	2.279287321	2.677680145	2.26703821	2.14104244	2.735801048	2.194045454	2.351879624	2.522948098	2.283396808	2.467128818	2.704661568	3.815364728	2.068215814	5.446171206	2.62590633	2.901390312
PI(40:2)	0.235368098	0.254661956	0.234864684	0.290385378	0.261180535	0.258679933	0.253345119	0.250919535	0.228307055	0.227818744	0.197106323	0.196252375	0.165880177	0.160841019	0.473860183	0.166397604	0.463200496	0.180461494	0.525984804	1.045258098	0.125480855	1.041269964	0.51415255	0.184701341
PI(38:3)	1.850670877	1.824118306	1.895311111	1.876686322	1.927520176	1.955276685	1.850419369	1.877065617	1.776644042	2.203498667	1.209005869	1.341578044	1.717775832	1.497702924	1.846574598	1.72487083	1.936293406	1.852585096	1.994300566	1.904550596	1.059929054	1.207197898	2.091196878	1.862860496
PI(34:1)	0.907429566	0.99943675	0.965576005	0.931897212	1.036214572	1.005028974	1.005128135	0.974878105	0.880206679	0.936608725	0.627694981	0.616524694	0.210913916	0.162140366	0.272766937	0.173072938	0.3141589	0.218942936	0.289132953	0.952623536	0.23449576	0.753568751	0.333008434	0.183457314
PI(38:2)	0.149150708	0.171536267	0.169905287	0.165313858	0.200718507	0.156942221	0.190682581	0.14909511	0.141693172	0.161410023	0.165033914	0.169161346	0.084349343	0.15363476	0.250667369	0.149007478	0.244280778	0.152920554	0.278240779	0.559493695	0.081980956	0.236277705	0.271151663	0.1653983
PI(36:2)	0.558255478	0.542846651	0.642404366	0.585242016	0.551957797	0.579849217	0.518840329	0.545058264	0.524760149	0.603860104	0.332561192	0.401983214	0.494613495	0.411554853	0.594520644	0.441673692	0.673403031	0.492239898	0.447716936	0.809146994	0.484315945	0.506088956	0.380584597	0.384030705
PI(38:5)	0.83769962	0.892838165	0.898608076	0.941744625	0.88280979	0.84075422	0.900465985	0.857569304	0.854453613	1.222580238	0.608946295	0.643851364	0.322293558	0.322880855	0.298529245	0.348946178	0.308967359	0.322496333	0.355249801	0.561833117	0.336100882	0.383529334	0.367671157	0.415245952
PI(40:4)	0.561455595	0.656391485	0.699771733	0.596848811	0.629583321	0.599247838	0.64847082	0.617225273	0.578299263	0.720764885	0.572639366	0.556507485	0.221231548	0.248384092	0.276904429	0.282892783	0.255425926	0.285247163	0.359975758	0.557247681	0.347074358	0.547601013	0.332053703	0.367760617
PI(34:2)	0.54858077	0.553831397	0.561602587	0.494202149	0.545026039	0.567410923	0.566827081	0.59010736	0.570524001	0.79206669	0.437481351	0.406033809	0.184660896	0.259667504	0.21058184	0.266995866	0.187105648	0.249808496	0.282179666	0.368778984	0.220583288	0.247445601	0.250721568	0.357774461
PI(48:1)	0.184387852	0.260725904	0.258398226	0.222631408	0.263964584	0.277880022	0.253406001	0.266764821	0.177012338	0.248062297	0.171989231	0.207150789	0.07527174	0.088205299	0.069525894	0.076500707	0.078067168	0.077880317	0.082735814	0.296253164	0.113636825	0.268073371	0.09289993	0.091035841
PI(40:5)	0.4449086	0.473266223	0.450227376	0.48658347	0.444710466	0.440987496	0.431369152	0.427757871	0.431561342	0.436720555	0.308998146	0.272326977	0.132405972	0.138731812	0.147885875	0.141140559	0.137848435	0.123109949	0.173026474	0.342363852	0.153800793	0.377214987	0.161282669	0.165134454
PI(34:0)	0.294978035	0.303794024	0.306645144	0.295458306	0.318838632	0.316435963	0.315650246	0.313271604	0.292028254	0.303578692	0.223677477	0.249005242	0.125967927	0.096202153	0.146146455	0.12430546	0.139691175	0.133541158	0.172452817	0.400479692	0.11431852	0.266642154	0.164835587	0.146680442
PI(40:6)	0.459358473	0.470636267	0.596146266	0.520740143	0.530271027	0.476912463	0.498454765	0.448297715	0.431796964	0.56037749	0.421557361	0.463861113	0.272490357	0.243377326	0.232626641	0.25287204	0.235597983	0.241421822	0.307067166	0.432205578	0.44611181	0.623687271	0.310989338	0.333791092
PI(36:0)	0.132816694	0.146266714	0.11041463	0.132410223	0.146274445	0.145146598	0.138960723	0.137889268	0.126175859	0.104893899	0.082119427	0.104169062	0.065209104	0.055565516	0.058378317	0.071718636	0.070503547	0.06720345	0.07180533	0.071527764	0.133541295	0.13102072	0.086719363	0.088213922
PI(36:3)	0.054192858	0.047508755	0.059122464	0.060885415	0.03223427	0.065255904	0.051267242	0.063298227	0.052567072	0.05734879	0.057946592	0.049547306	0.041051827	0.052238629	0.07339471	0.033010682	0.068160435	0.046250901	0.091743388	0.05314235	0.04361947	0.051314784	0.085200544	0.041263352
PI(38:1)	0.240213287	0.256100598	0.271308952	0.232796905	0.263806255	0.258613284	0.25853013	0.253441018	0.235409021	0.265882773	0.187992894	0.204524203	0.082057589	0.099946143	0.086336835	0.112780946	0.089244316	0.101398079	0.101014097	0.17599551	0.099670129	0.09600738	0.104415849	0.131953707
PI(48:2)	0.06733215	0.062258389	0.089617331	0.07959064	0.081966222	0.085518885	0.079507235	0.082953318	0.065312186	0.086928811	0.052577518	0.063582046	0.086759956	0.082638923	0.093456242	0.073166967	0.099970007	0.072297881	0.105605553	0.173161979	0.047216782	0.10623875	0.112966108	0.082678673
PI(36:4)	0.146290519	0.168009663	0.152903847	0.155314784	0.169871498	0.163945065	0.166474068	0.160666164	0.143364708	0.14984577	0.125245734	0.13434086	0.095792265	0.11048129	0.087649705	0.104502183	0.077128491	0.100678022	0.100797161	0.090511679	0.093196556	0.092661105	0.088697764	0.120177511
PS(38:0)	24.19202277	24.25548487	25.00705669	26.42664376	24.20718637	25.15171093	25.89811088	23.72304265	24.7378036	25.84314039	24.61271748	25.73288236	6.391601215	7.441671285	5.49149579	6.30227427	5.250561115	7.44617233	14.99941276	17.72189015	14.6102589	12.49633545	10.45201089	13.06975998
PS(40:1)	20.49099491	20.94239821	20.20805564	21.6691396	20.36208253	21.81955575	21.01906542	19.75122005	19.82788084	10.85330546	10.32151788	8.983644658	3.911225039	3.56805417	3.570362425	3.141879378	3.454288706	3.637811481	7.72902327	8.949016243	8.103006275	8.497550217	8.311613596	8.783091565
PS(36:0)	4.954417993	5.269881631	5.170413848	5.20217203	5.168073496	5.183769956	5.098128589	5.064712026	3.176669792	3.347933811	2.232583493	3.852545567	1.458166462	1.724468946	1.288263755	1.686629715	1.237511863	1.844862937	4.452702448	4.870438154	3.769755108	3.267031317	2.52955946	3.401016312
PS(40:0)	5.214715054	5.46154784	5.725726257	5.487824574	5.282360742	5.668528233	5.268311591	5.071066313	3.795361089	4.104100914	2.591111118	2.924005953	1.28760758	1.415845805	1.104167539	1.207335425	1.045116235	1.280351502	3.163218813	3.354520934	3.062440843	2.738204535	3.373531859	2.892918951
PS(38:1)	3.866960896	4.008923892	3.997365349	4.204088642	3.938098585	3.944587896	4.077965983	3.819955627	3.114750814	3.31857887	2.53227937	2.496945397	0.953588588	1.042590872	0.702607666	0.920348479	0.651502527	1.058924479	2.19042938	2.520240259	2.913672677	1.550576013	2.269540838	1.672206245
PS(42:4)	3.929270603	3.919522848	4.164809568	4.200682165	3.995582234	4.14445357	4.116668521	3.915670589	2.638907675	2.508294495	2.413303083	2.076445691	0.717869604	0.690765854	0.568696181	0.663668244	0.554604964	0.737398614	1.486616866	1.651772894	1.206186124	1.242315118	1.608027913	1.273879445
PS(42:5)	3.242631143	3.172748727	3.825540716	3.462349301	3.105544075	3.308607739	3.358478822	3.012377753	1.847884324	2.001065462	1.694782943	1.73577993	0.665373746	0.559961873	0.609141641	0.46308035	0.60474345	0.61612837	1.102131233	1.46638552	1.392676041	1.43928941	1.583589516	1.449757105
PS(40:2)	1.803130192	1.577811491	1.937746238	1.994039235	1.967273173	2.002389009	2.073800805	2.0459641	1.299043152	1.446710859	0.984391738	1.684691316	0.405531371	0.594758536	0.535124076	0.525115636	0.379011905	0.570314075	1.239272901	1.345941215	2.553700692	0.894468096	0.957054034	1.26289282
PS(42:1)	2.933254016	2.88016603	2.988199411	3.15775387	2.996505732	3.112844855	2.999866176	2.846680445	2.022702626	2.219683454	1.664218145	1.505655762	0.550751325	0.531419987	0.549607959	0.459382234	0.527824275	0.572404395	1.13926794	1.419562899	1.663769102	1.309004201	1.365863286	1.363027738
PS(42:3)	0.420116334	1.231613286	1.553338783	1.388684398	1.275790906	1.335379771	1.43034493	1.314064633	0.851607529	0.924414787	0.594780759	0.70982396	0.325188986	0.286518983	0.261234223	0.249329347	0.237954928	0.268780512	0.60337702	0.650448839	0.681940522	0.575850924	0.786957347	0.632186818
PS(40:3)	0.087545008	0.093607022	0.096592907	0.092979642	0.094160368	0.084430751	0.092277161	0.049290576	0.091120049	0.082742136	0.035861049	0.023299733	0.038160812	0.046785855	0.131455129	0.052603516	0.114123306	0.045155006	0.04997334	0.1490167	0.124882373	0.042897256	0.026762425	0.108417141
PS(44:6)	0.125251284	0.13919639	0.118798509	0.137185597	0.140038154	0.151780091	0.137237391	0.093438389	0.134441885	0.148744489	0.116422539	0.115686833	0.038280538	0.079121658	0.044675847	0.080240781	0.047670786	0.091102436	0.077833558	0.085892909	0.043335572	0.088369363	0.071545503	0.046240663
